# Supplementary material for: Non-Contact Characterization of TPA-like Texture Properties of Gel-Based Soft Foods Using a Controlled Airflow–Laser System
Source: Foods. 2026 Mar 30;15(7):1166. doi: 10.3390/foods15071166 (PMC13073278; doi:10.3390/foods15071166)
Supplement: Supplementary file 1 [file foods-15-01166-s001.zip]

Archive with 1 entries (1 files):
- foods-4168988-supplementary.pdf
